# Supplementary material for: The Rho GTPase Family Genes in Bivalvia Genomes: Sequence, Evolution and Expression Analysis
Source: PLoS One. 2015 Dec 3;10(12):e0143932. doi: 10.1371/journal.pone.0143932 (PMC4669188; doi:10.1371/journal.pone.0143932)
Supplement: S2 Table — (XLSX) [file pone.0143932.s010.xlsx]

## Sheet: Sheet1
Table S2. RPKM values of bivalve Rho genes during development and in different adult tissues.
Gene_Id	zygote	blastula	gastrula	trochophore	D-shaped larva	early umbo larva	umbo larva	later umbo larva	spat	juvenile	adductor muscle	hemolymph	digestive gland	gill	mantle	female gonad	male gonad
CfCdc42	464.356	518.555	486.501	502.98	1061.54	1240.01	952.576	583.607	1187.52	1168.71	407.153	802.1	271.229	324.949	425.025	284.667	298.241
CfMIG	11.7143	7.26873	10.6021	13.7164	13.3883	5.11475	4.89533	5.1607	3.63431	4.48712	20.8661	14.0732	7.76469	6.32454	9.99565	13.2878	15.7019
CfMiro	1.25477	4.38549	5.30245	5.20605	4.63832	3.75024	1.72289	2.27036	1.6628	2.23723	5.0386	6.08875	3.35789	3.76077	3.49046	7.33616	15.5015
CfRac	470.411	266.065	286.253	246.374	293.762	197.064	161.631	148.778	219.731	225.673	191.025	564.384	251.976	306.019	247.34	131.235	48.5247
CfRho	136.519	507.955	604.853	531.732	438.708	355.536	272.45	241.613	340.171	357.612	110.799	151.87	104.144	146.749	114.098	75.1956	82.9784
CfRhoBTB	0.598522	1.60159	1.4754	1.1852	1.10623	0.375659	0.130743	0.50538	1.28125	0.768978	10.1079	2.50832	4.13753	1.69843	2.79008	1.95253	1.99153
CfRhoU	2644.61	1507.97	483.603	333.275	500.255	241.251	405.608	341.545	455.852	497.771	134.087	31.9598	223.83	325.29	236.396	56.4155	9.64507
CfRnd	7.90585	48.7579	55.4339	90.5917	48.3826	27.126	24.1778	14.0186	24.8218	27.2799	25.3406	4.53334	28.4202	23.0074	47.7591	19.9273	3.56954
CfTc10	10.489	7.75195	8.61867	7.20038	10.1241	1.75556	2.74949	1.77133	6.73606	7.70066	40.0423	31.9549	11.845	11.4793	14.0229	6.98809	0.924475
CgCdc42-1	84.8693	56.9151	25.0903	13.9021	14.1033	6.47204	11.8061	14.531	11.3971	12.5568	60.3701	416.803	58.2845	79.938	106.334	87.1463	1.85378
CgCdc42-2	474.575	320.345	232.469	160.758	152.198	96.2914	118.895	122.654	112.676	154.998	138.496	719.022	134.446	195.286	162.842	166.08	190.675
CgMig	81.0164	80.5329	68.8859	39.3694	25.904	22.2672	20.4092	25.1016	18.0154	18.8352	71.1203	68.3861	28.5475	30.7411	44.3439	47.1534	33.9842
CgMiro	20.0492	30.5011	29.1883	27.1523	28.0252	24.5583	26.8824	30.8677	19.1095	15.0197	14.0068	13.366	11.8683	14.0722	10.9723	15.4924	12.3029
CgRac-1	12.0067	33.9998	86.5854	48.5987	30.6656	40.2351	54.2075	42.8288	26.5601	38.8012	61.0515	363.977	56.7586	84.5415	101.645	54.8423	51.8725
CgRac-2	7.48984	15.7243	50.485	70.3915	17.7879	9.01052	15.3761	31.6211	22.8502	43.7791	41.6331	313.349	40.6655	57.9492	177.622	43.4067	40.7689
CgRho-1	216.544	229.727	210.2	164.004	126.682	116.696	352.416	118.225	97.3784	133.897	94.1827	284.882	99.3569	122.737	118.759	135.845	103.703
CgRho-2	0	0	0	0	0.308269	0	0	0	0.271764	5.35207	1.65592	4.01761	0.513874	0.889861	1.91251	1.67546	3.75098
CgRhoBTB	1.6699	1.30652	7.38169	5.77914	11.4121	5.17455	8.57049	4.34713	5.06604	20.6998	15.543	6.73474	10.0515	7.0675	12.386	5.84436	13.0582
CgRhoU	26.3439	41.3786	36.8167	17.1755	12.7684	8.35655	8.77958	10.1233	10.2331	6.04586	20.8882	7.21491	32.3138	69.1922	8.88176	23.7933	6.9051
CgRnd	69.22	27.7472	113.182	218.709	75.7975	114.29	94.5715	83.7872	110.858	64.3881	92.7792	34.8801	71.6684	137.019	105.614	85.48	71.5661
CgTc10	127.725	34.7638	31.3063	124.987	41.916	24.8899	24.7312	31.6755	31.1177	41.8793	68.1404	159.24	44.918	28.8844	43.9931	56.5257	57.664
PyCdc42	19.9514	16.2218	17.0603	15.9846	8.44304	1.97473	4.33923	1.75194	4.0427	1.83621	32.2218	100.025	32.61	63.6643	67.2081	55.8688	37.6316
PyMIG	0.875107	0.610939	0.358303	0.89694	0.460817	0.0556091	0.167614	0.213148	0.288664	0.0473366	0.206125	1.15135	0.21324	0.322969	0.44717	0.723556	0.638884
PyMiro	2.12737	0.941064	0.332803	0.215465	0.058442	0.0166085	0.0331388	0.0157048	0.0170746	0.027941	0.365812	1.38749	0.395627	0.839053	0.89916	2.13303	0.923734
PyRac	111.305	56.0119	33.7282	43.37	44.8501	37.7606	57.8004	53.277	71.7869	50.4082	26.8984	104.004	24.6132	58.4378	72.6998	33.3547	20.8839
PyRho	25.2815	28.1555	31.485	37.5457	18.4448	1.22208	4.94448	1.24956	6.32464	1.66576	36.1001	69.572	20.4556	28.5536	39.313	30.1919	13.5737
PyRhoBTB	0.0385944	0	0.031618	0	0.0463877	0.0786732	0.0394056	0	0.0406717	0	0.302638	0.570488	0.828288	2.09253	1.46072	0.750791	0.713516
PyRhoU	135.629	60.1311	15.2792	13.189	13.7983	21.3896	13.2575	13.4982	25.4512	10.1052	2.53812	3.17402	7.6968	21.8206	15.3331	6.29828	1.10406
PyRnd	3.16632	17.0264	11.0477	17.7632	5.02195	2.98093	5.44703	3.76659	6.40088	2.82402	6.27663	4.29004	4.76898	8.2411	11.9595	4.45041	2.01673
PyTc10	5.19467	0	0.141336	0.179827	0	0.345854	0.355058	0.345311	0.185014	0	5.30835	13.324	4.11592	8.18018	12.7908	3.86626	1.49956
