# Supplementary material for: The Rho GTPase Family Genes in Bivalvia Genomes: Sequence, Evolution and Expression Analysis
Source: PLoS One. 2015 Dec 3;10(12):e0143932. doi: 10.1371/journal.pone.0143932 (PMC4669188; doi:10.1371/journal.pone.0143932)
Supplement: S3 Table — (XLSX) [file pone.0143932.s011.xlsx]

## Sheet: Temperature
Gill	5 °C	10 °C	15 °C	20 °C	25 °C	30 °C	35 °C
RhoBTB	11.1751	10.5187	17.2869	18.1651	17.4198	13.2146	9.95331
Cdc42-1	48.1734	28.5345	25.2082	42.4149	23.481	28.6059	18.6673
Cdc42-2	93.7181	104.955	131.899	87.1788	125.173	151.878	156.705
Mig	15.5065	11.3526	14.4063	14.8117	17.079	17.6316	17.9297
Miro	26.1835	17.3184	19.2304	18.4923	19.3481	17.9255	22.3069
Rac-1	41.2346	46.0266	53.4857	49.2346	56.6115	51.5073	51.07
Rac-2	23.5259	30.3394	41.3802	42.5214	44.473	44.0227	47.304
Rho-1	104.185	131.442	113.284	118.865	124.941	109.919	124.977
Rho-2	2.95892	3.35723	12.45	7.50493	14.4404	4.6867	3.70855
RhoU	10.9612	7.37475	8.01038	10.1055	11.0792	13.8416	8.66869
Rnd	89.7737	73.5386	53.3572	59.5824	58.0975	97.6033	67.338
Tc10	42.5126	27.1504	26.7365	21.537	23.6719	25.9315	23.8251

## Sheet: Salinity
Gill	salt_5	salt_10	salt_15	salt_20	salt_25	salt_30	salt_40
RhoBTB	9.53955	9.9512	15.543	14.5958	14.9827	18.2498	12.0459
Cdc42-1	36.213	40.4687	32.558	27.5725	24.2464	20.0355	33.1259
Cdc42-2	140.355	191.997	184.275	136.685	151.417	153.507	152.816
Mig	16.4429	12.9142	14.0185	13.4555	11.0624	14.5729	11.7755
Miro	19.5132	21.958	17.8319	14.9084	17.0738	18.7402	17.7075
Rac-1	51.4173	41.3828	60.5311	51.4883	52.8332	64.6285	60.2364
Rac-2	38.6006	34.0932	47.5677	43.3474	51.2149	45.9624	38.8702
Rho-1	124.278	112.275	126.764	135.523	129.278	137.426	146.303
Rho-2	24.2225	7.01881	33.1235	20.4165	15.7171	4.60162	3.69997
RhoU	8.08854	11.0298	42.1564	11.7213	12.6252	10.1901	15.38
Rnd	66.2295	137.526	87.7713	50.3857	65.0336	65.9777	77.7974
Tc10	25.3908	24.6013	21.9056	22.8675	24.0552	26.2219	24.1894

## Sheet: Exposure to air
Gill	Control	3d	5d	7d	9d	10d	11d
RhoBTB	9.3999	8.84594	15.8226	12.1192	18.8654	13.3393	17.3793
Cdc42-1	33.0489	47.8413	66.8762	37.4691	20.8309	46.6662	38.1737
Cdc42-2	128.228	156.521	89.7337	171.581	178.614	201.769	165.776
Mig	13.2698	12.7708	10.9327	13.1348	14.2664	12.9834	14.4153
Miro	20.5433	25.0934	15.2193	18.1828	14.7129	21.7988	18.2661
Rac-1	48.4517	45.2792	48.4402	46.7713	39.7889	49.3783	48.6156
Rac-2	34.4768	26.9476	32.4312	22.3778	18.954	20.9242	27.0734
Rho-1	118.181	149.056	110.508	121.289	110.775	151.141	122.318
Rho-2	18.0121	11.3092	22.7608	14.8734	13.4232	5.1747	13.6952
RhoU	6.76354	23.4094	20.3226	17.5493	20.9473	15.2622	24.5299
Rnd	62.7366	89.1722	76.4664	116.165	156.264	153.426	158.458
Tc10	28.1097	31.7862	27.3436	29.0001	32.0772	38.533	33.0583
Muscle	Control	3d	5d	7d	9d	10d	11d
RhoBTB	28.7028	10.8885	13.3315	16.0779	13.64	18.487	21.1621
Cdc42-1	32.1731	65.983	73.4196	63.5656	33.2231	64.6632	56.06
Cdc42-2	109.871	183.154	99.339	209.357	200.816	190.704	242.531
Mig	33.641	26.4479	21.8328	26.7006	27.6799	24.6144	28.8189
Miro	17.9926	20.2115	17.41	19.5832	18.3174	19.2804	18.6183
Rac-1	41.7355	52.1208	46.966	67.0825	57.7886	43.0952	61.1541
Rac-2	30.7204	39.1587	40.1076	50.7532	45.0624	30.1228	64.3364
Rho-1	117.773	220.14	168.19	217.272	189.753	192.604	219.445
Rho-2	1.62359	4.43207	9.1626	8.43113	15.2556	4.88006	13.9886
RhoU	18.1068	5.29586	11.0313	13.2717	11.7047	19.7906	15.8707
Rnd	51.0201	81.7433	72.3789	114.887	114.323	92.543	134.368
Tc10	32.9789	50.9647	34.8422	60.1178	52.0031	63.6248	94.7766

## Sheet: Heavy Metals
Digestive gland	Control	Cd9d	Cu9d	Hg9d	Pb9d	Zn9d	Zn_Cd9d	Cu12h	Hg12h	Pb12h	Zn12h	Zn_Cd12h	Zn5d	Zn7d	Zn13d
RhoBTB	16.0639	12.878	15.3268	18.1448	18.2809	20.7917	15.0431	11.7938	14.6729	13.9364	12.9141	14.6064	19.2686	15.3305	15.9442
Cdc42-1	25.6807	68.454	29.6046	12.0323	47.0604	40.1471	20.1841	22.7105	29.0624	31.2695	27.9764	17.5119	37.2924	23.7276	28.3251
Cdc42-2	155.508	71.1562	137.418	136.425	180.397	210.593	133.259	131.275	147.047	120.942	144.932	129.69	146.2	160.903	147.948
Mig	17.0121	20.0869	17.9241	12.7686	17.0684	25.605	16.5687	17.7387	18.9214	16.0874	14.388	15.8588	19.8915	15.496	16.0568
Miro	18.8719	17.8264	15.4459	13.7426	16.8306	15.916	15.7576	20.7955	15.0428	16.3561	18.7275	20.7462	19.0632	14.1527	13.9447
Rac-1	52.3449	60.4816	45.7994	41.6287	79.8275	84.3695	44.9772	41.2387	47.4854	41.1377	40.5323	36.8683	43.0962	54.809	45.1449
Rac-2	29.5409	36.3611	28.5458	19.6712	55.9433	38.6537	31.3938	22.946	20.6514	17.2965	31.5944	17.4121	21.0058	28.9638	18.823
Rho-1	121.598	126.93	110.322	119.564	160.809	185.379	115.715	117.647	139.913	130.187	123.226	126.529	135.561	142.182	145.307
Rho-2	3.94732	2.88524	2.74249	2.73158	1.96133	2.60709	9.96438	3.3029	10.7014	9.42254	8.03701	1.41737	1.65291	2.72284	2.07361
RhoU	7.67048	6.58171	7.3484	6.78506	21.2106	20.65	5.84044	7.03215	12.3565	7.96087	8.96316	8.62204	8.37903	12.4225	8.40933
Rnd	51.0759	51.5	39.243	40.0471	56.8749	52.5213	45.1122	50.5981	59.3443	44.0878	62.5079	39.0543	48.3515	52.1139	33.368
Tc10	22.0959	27.7016	25.984	21.4455	26.961	27.1553	26.4767	26.6798	24.3489	23.7684	36.9933	27.4176	20.1447	24.5239	21.6617
Gill	Control	Cd9d	Cu9d	Hg9d	Pb9d	Zn9d	Zn_Cd9d	Cu12h	Hg12h	Pb12h	Zn12h	Zn_Cd12h	Zn5d	Zn7d	Zn13d
RhoBTB	16.845	17.7705	16.2317	16.5572	16.9653	11.1235	16.2493	11.3022	14.9184	13.4516	14.3854	10.1792	14.1421	13.7904	19.0296
Cdc42-1	27.7529	59.1737	26.9641	20.3788	38.4369	77.3693	25.6353	29.6216	34.7621	46.0771	28.6598	19.7303	39.4386	20.7061	35.4466
Cdc42-2	135.891	103.079	162.099	145.307	133.405	374.391	139.298	151.444	194.267	150.915	164.067	140.517	152.77	182.483	157.161
Mig	16.6957	17.0085	15.1921	15.7327	18.1904	40.3226	15.9445	14.3458	14.556	17.6383	15.983	15.4744	13.6639	15.7979	14.8676
Miro	21.5824	17.0077	18.4012	17.7416	19.5265	17.6653	19.8905	20.2906	16.7805	20.0526	22.6567	16.2093	20.3385	16.1386	17.126
Rac-1	67.4161	65.1594	52.5605	59.3895	78.2915	150.772	49.8965	48.2793	71.3967	53.3494	46.2079	45.4279	67.0013	65.2008	77.2142
Rac-2	46.9529	43.8743	50.3392	42.0946	44.9091	122.895	38.7464	33.6065	52.3333	35.9427	29.0578	33.2788	40.0919	42.5257	47.5895
Rho-1	113.696	131.424	116.504	107.765	132.945	324.478	100.205	121.217	138.222	137.872	111.697	127.736	147.198	167.728	164.485
Rho-2	18.3966	5.05818	9.38159	4.03429	3.50463	15.9927	17.8957	12.1705	35.9431	11.5913	13.1583	4.84622	7.19637	7.20086	8.83338
RhoU	11.0743	10.9891	11.9504	15.1767	9.54914	17.4943	13.3557	9.48276	8.83747	7.75621	11.4816	10.9904	22.4409	15.0306	14.6966
Rnd	63.4423	74.7162	61.6965	71.4578	62.176	141.977	60.302	69.5998	89.963	83.402	67.6603	63.385	88.1283	75.9002	57.1493
Tc10	19.1619	22.1188	23.1811	21.1835	17.7554	36.978	19.8659	25.8708	19.7035	22.2743	22.4376	23.4227	17.5534	20.7694	22.3401
