# Supplementary material for: The Rho GTPase Family Genes in Bivalvia Genomes: Sequence, Evolution and Expression Analysis
Source: PLoS One. 2015 Dec 3;10(12):e0143932. doi: 10.1371/journal.pone.0143932 (PMC4669188; doi:10.1371/journal.pone.0143932)
Supplement: S4 Table — (XLSX) [file pone.0143932.s012.xlsx]

## Sheet: salinity
	gene	logFC	PValue
salt_10	Rnd	-1.23327	0.064297
	Cdc42-1	-1.18755	0.0779155
	RhoBTB	0.700774	0.300272
	Rho-2	-0.778713	0.356891
	Cdc42-2	-0.496449	0.452617
	Rac-1	0.46922	0.483786
	Miro	-0.402193	0.550752
	RhoU	-0.287583	0.685414
	Rac-2	0.257053	0.710232
	Rho-1	0.117868	0.857677
	TC10	-0.0816923	0.907812
	Mig	0.000573849	1
salt_15	Rho-2	-2.64101	0.000602066
	RhoU	-1.8478	0.00825535
	Cdc42-1	-0.500901	0.453289
	TC10	0.458653	0.490313
	RhoBTB	0.430757	0.526631
	Rho-1	0.315848	0.630143
	Rac-1	0.293752	0.661978
	Miro	0.270892	0.69017
	Mig	0.255039	0.712146
	Rnd	-0.212397	0.747693
	Rac-2	0.149737	0.830172
	Cdc42-2	-0.0641974	0.926777
salt_20	Rho-2	-2.19675	0.00407279
	Cdc42-1	-0.515266	0.447028
	Rnd	0.334072	0.614689
	Rac-1	0.273006	0.684756
	Miro	0.275033	0.690479
	RhoBTB	0.267359	0.695955
	RhoU	-0.256424	0.72376
	TC10	0.142589	0.834457
	Cdc42-2	0.112598	0.868681
	Mig	0.060201	0.941511
	Rho-1	-0.0347133	0.958246
	Rac-2	0.0296607	0.976079
salt_25	Rho-2	-1.83624	0.0198171
	RhoU	-0.379722	0.602546
	Cdc42-1	-0.346139	0.611129
	Mig	0.326138	0.64604
	Rac-2	-0.227085	0.742645
	Rac-1	0.219559	0.744894
	RhoBTB	0.213386	0.758389
	Miro	0.0632213	0.931373
	TC10	0.0533077	0.938311
	Cdc42-2	-0.051305	0.939204
	Rnd	-0.050295	0.939527
	Rho-1	0.0170822	0.979741
salt_40	Cdc42-1	0.676703	0.315349
	RhoBTB	-0.6474	0.341573
	RhoU	0.544792	0.445448
	Mig	-0.355492	0.611435
	Rac-2	-0.290023	0.673974
	Rho-2	-0.360367	0.7571
	Rnd	0.189304	0.775456
	TC10	-0.164749	0.806008
	Rac-1	-0.149899	0.826124
	Miro	-0.130122	0.85083
	Cdc42-2	-0.0549089	0.936231
	Rho-1	0.0418889	0.949492
salt_5	Rho-2	2.50738	0.00121915
	Cdc42-1	0.972068	0.148376
	RhoBTB	-0.816969	0.225558
	Mig	0.2924	0.668523
	Rac-1	-0.211382	0.753167
	RhoU	-0.214426	0.78198
	Miro	0.176712	0.795145
	Rac-2	-0.133288	0.851137
	Rnd	0.123951	0.852305
	TC10	0.0719881	0.917698
	Rho-1	-0.0266146	0.96806
	Cdc42-2	-0.0107561	0.990191

## Sheet: temperature
	gene	logFC	PValue
temperature_10	Rho-2	1.24365	0.130209
	RhoBTB	0.878116	0.191652
	Cdc42-1	0.662054	0.321616
	Rac-2	0.576992	0.393818
	RhoU	0.543949	0.438028
	Mig	0.473583	0.50666
	TC10	-0.24369	0.717074
	Rnd	-0.213197	0.746381
	Rac-1	0.187523	0.782906
	Miro	0.184928	0.787774
	Cdc42-2	-0.177289	0.791891
	Rho-1	-0.0547114	0.933944
temperature_15	Cdc42-1	0.699273	0.29428
	Rho-2	-0.778989	0.314789
	Cdc42-2	-0.648388	0.330407
	TC10	-0.363039	0.588826
	RhoU	0.283558	0.699863
	Rac-1	-0.170593	0.800707
	Rnd	0.10801	0.870668
	Miro	-0.107583	0.879116
	Rho-1	0.0182096	0.978443
	RhoBTB	0.0203095	0.981772
	Rac-2	-0.0119162	0.991764
	Mig	-0.0111323	1
temperature_25	Cdc42-1	-0.935717	0.162198
	Rho-2	0.859048	0.24263
	Cdc42-2	0.438843	0.508097
	RhoBTB	-0.143306	0.831523
	Rnd	-0.119319	0.857367
	Rac-1	0.11846	0.862598
	Mig	0.122463	0.863697
	TC10	0.053417	0.944028
	RhoU	0.0497186	0.965591
	Rac-2	-0.0181774	0.985585
	Rho-1	-0.0109997	0.987124
	Miro	-0.0176593	0.988464
temperature_30	Cdc42-2	0.863218	0.193997
	Rnd	0.774497	0.242541
	Cdc42-1	-0.505566	0.447069
	Rho-2	-0.61387	0.453309
	RhoU	0.515813	0.456063
	RhoBTB	-0.396298	0.554099
	TC10	0.330335	0.620255
	Mig	0.313716	0.646338
	Rac-1	0.127612	0.852972
	Rac-2	0.112548	0.87512
	Rho-1	-0.0503231	0.939296
	Miro	0.0176263	0.981645
temperature_35	Cdc42-1	-1.27036	0.0597217
	RhoBTB	-0.95416	0.158275
	Rho-2	-1.09791	0.17611
	Cdc42-2	0.759074	0.253846
	RhoU	-0.307565	0.671981
	Miro	0.18373	0.787606
	Mig	0.188699	0.796694
	Rnd	0.0897615	0.892936
	Rac-2	0.0669778	0.928304
	TC10	0.0588856	0.933126
	Rac-1	-0.0339449	0.96267
	Rho-1	-0.0144229	0.982968
temperature_5	TC10	1.10877	0.0982452
	Rho-2	-1.20715	0.145812
	Rnd	0.719313	0.277187
	Rac-2	-0.725366	0.291268
	Miro	0.629488	0.345852
	RhoBTB	-0.572573	0.401671
	Cdc42-1	0.3116	0.637427
	Cdc42-2	0.232283	0.730267
	RhoU	0.244921	0.745485
	Mig	0.19396	0.783728
	Rac-1	-0.127764	0.853914
	Rho-1	-0.0621677	0.924978

## Sheet: dired-gill
	gene	logFC	PValue
dried_gills_10d	Rho-2	2.1405	0.00521152
	Rac-2	1.06746	0.122804
	Rnd	-0.942079	0.154894
	RhoU	-0.824932	0.243676
	Mig	0.379055	0.583817
	Rac-1	0.320544	0.636805
	Cdc42-2	-0.305948	0.645896
	Miro	0.262299	0.699024
	Cdc42-1	-0.149746	0.823332
	RhoBTB	-0.156876	0.826856
	TC10	-0.107009	0.873407
	Rho-1	-0.00690696	0.992119
dried_gills_11d	RhoU	-1.75272	0.0127081
	Rnd	-1.23269	0.0641668
	RhoBTB	-0.782289	0.251086
	Rho-2	0.498307	0.500545
	Rac-2	0.452307	0.514546
	Cdc42-2	-0.266562	0.687205
	Miro	0.273286	0.688884
	TC10	-0.130001	0.847486
	Cdc42-1	-0.104037	0.881744
	Rac-1	0.0989997	0.886826
	Rho-1	0.054266	0.934492
	Mig	-0.0155335	1
dried_gills_3d	RhoU	1.48488	0.0348085
	Rho-2	-0.97406	0.177002
	Rac-2	-0.659514	0.339033
	Rac-1	-0.402119	0.551206
	RhoBTB	-0.391879	0.564772
	Mig	-0.35947	0.606331
	Cdc42-1	0.229022	0.732352
	Rnd	0.202689	0.760456
	TC10	-0.127205	0.849741
	Rho-1	0.0302846	0.963627
	Cdc42-2	-0.01693	0.983848
	Miro	-0.0159258	0.984543
dried_gills_5d	RhoU	1.61233	0.0226516
	Cdc42-1	1.04393	0.117817
	RhoBTB	0.778051	0.25222
	Cdc42-2	-0.487579	0.462278
	Miro	-0.405275	0.552927
	Rho-2	0.364331	0.60458
	Rnd	0.312758	0.636493
	Mig	-0.251901	0.739444
	Rho-1	-0.0695588	0.916029
	Rac-2	-0.0609125	0.937662
	Rac-1	0.0269321	0.973704
	TC10	-0.0125764	0.987201
dried_gills_7d	RhoU	1.32263	0.0633529
	Rnd	0.837659	0.205197
	Rac-2	-0.673977	0.328488
	Cdc42-2	0.369068	0.57593
	RhoBTB	0.315308	0.651429
	Rho-2	-0.326669	0.652863
	Miro	-0.227025	0.735005
	Cdc42-1	0.130022	0.848544
	Rac-1	-0.101922	0.883089
	Mig	-0.0657128	0.939503
	Rho-1	-0.0135781	0.984075
	TC10	-0.00604968	0.995873
dried_gills_9d	RhoU	1.64175	0.0212796
	Rnd	1.32952	0.046551
	RhoBTB	1.01746	0.133956
	Rac-2	-0.849212	0.218535
	Cdc42-1	-0.652557	0.332489
	Cdc42-2	0.491086	0.459851
	Miro	-0.468288	0.492435
	Rho-2	-0.41039	0.589438
	Rac-1	-0.271015	0.687881
	TC10	0.203472	0.761302
	Mig	0.117403	0.882341
	Rho-1	-0.0803131	0.903013

## Sheet: dired-muscle
	gene	logFC	PValue
dried_muscle_10d	RhoBTB	-1.31334	0.0564016
	Mig	-1.12903	0.105824
	Rac-2	-0.706665	0.338088
	Rac-1	-0.632884	0.361674
	Miro	-0.579405	0.405821
	RhoU	-0.550426	0.443737
	Rho-2	0.88354	0.585507
	Cdc42-1	0.327054	0.633137
	TC10	0.268079	0.693457
	Rnd	0.17915	0.792677
	Cdc42-2	0.115621	0.874848
	Rho-1	0.0297892	0.965054
dried_muscle_11d	RhoBTB	-1.31571	0.057112
	Rho-2	2.19272	0.0572733
	Mig	-1.09895	0.117338
	RhoU	-1.06484	0.144787
	Miro	-0.82676	0.240113
	TC10	0.64568	0.336764
	Rnd	0.519824	0.433783
	Rac-1	-0.325598	0.643211
	Cdc42-2	0.265178	0.693005
	Rac-2	0.189108	0.810913
	Cdc42-1	-0.0759028	0.913123
	Rho-1	0.0207871	0.975903
dried_muscle_3d	RhoU	-2.33603	0.00213241
	RhoBTB	-1.96562	0.00472419
	Mig	-0.915042	0.184027
	Cdc42-1	0.467368	0.488079
	Rho-2	0.864843	0.542974
	Miro	-0.400637	0.558281
	Rho-1	0.333699	0.611591
	Rac-1	-0.247964	0.726137
	Rac-2	-0.218314	0.76684
	Cdc42-2	0.168492	0.803922
	Rnd	0.111308	0.869021
	TC10	0.059237	0.930491
dried_muscle_5d	Rho-2	2.27624	0.0365207
	RhoBTB	-1.28961	0.05925
	Cdc42-1	1.00565	0.136566
	RhoU	-0.89737	0.226375
	Mig	-0.807138	0.242795
	Rho-1	0.32982	0.616026
	Cdc42-2	-0.329459	0.628843
	Rnd	0.32016	0.631888
	Miro	-0.231514	0.747573
	Rac-2	0.200167	0.783139
	TC10	-0.1049	0.882257
	Rac-1	-0.0138903	0.989252
dried_muscle_7d	RhoBTB	-1.68428	0.0146949
	RhoU	-1.29509	0.0716503
	Mig	-1.18161	0.0890006
	Rho-2	1.503	0.228158
	Miro	-0.726537	0.294654
	Rnd	0.321589	0.632844
	Rac-1	-0.164634	0.817487
	Cdc42-1	0.132927	0.846765
	Rac-2	-0.124951	0.876967
	Cdc42-2	0.0807163	0.909402
	Rho-1	0.0340929	0.959521
	TC10	0.0168379	0.989173
dried_muscle_9d	Rho-2	2.58129	0.0135382
	RhoBTB	-1.68997	0.0145736
	RhoU	-1.24491	0.0861932
	Mig	-0.898503	0.194634
	Miro	-0.591599	0.391614
	Cdc42-1	-0.57127	0.400487
	Rnd	0.545893	0.411397
	Cdc42-2	0.252018	0.712736
	Rac-1	-0.148335	0.829976
	Rho-1	0.0701693	0.915762
	Rac-2	-0.065141	0.946033
	TC10	0.0390923	0.955197

## Sheet: metal-DG
	gene	logFC	PValue
Pb9d_DG	RhoU	-1.10093	0.126554
	Rho-2	1.35319	0.183672
	Rac-2	-0.556129	0.419342
	Miro	0.52945	0.43966
	Cdc42-1	-0.508965	0.448799
	Mig	0.359455	0.614238
	Rac-1	-0.244095	0.716106
	Rnd	0.209445	0.754336
	RhoBTB	0.178026	0.795277
	Cdc42-2	0.15043	0.822567
	TC10	0.0775195	0.914668
	Rho-1	-0.0385782	0.953756
Zn12h_DG	Rho-2	-1.00449	0.240055
	TC10	-0.729286	0.278785
	Rac-1	0.38267	0.576917
	RhoBTB	0.328537	0.639497
	Rnd	-0.277423	0.676047
	Mig	0.255266	0.729615
	RhoU	-0.210265	0.810446
	Cdc42-2	0.11548	0.863827
	Cdc42-1	-0.109559	0.880678
	Rac-2	-0.0829571	0.924091
	Miro	0.0249677	0.982508
	Rho-1	-0.0052843	0.994391
Zn13d_DG	Rac-2	0.526099	0.455506
	Rnd	0.490636	0.4643
	Rho-2	0.794375	0.514813
	Rho-1	-0.380347	0.562427
	Miro	0.312919	0.644628
	Cdc42-1	-0.264636	0.700051
	RhoU	-0.255425	0.748978
	RhoBTB	-0.112511	0.877382
	TC10	-0.0946978	0.888665
	Rac-1	0.09006	0.898583
	Cdc42-2	-0.0514757	0.941883
	Mig	-0.0399593	0.968372
Zn5d_DG	Rho-2	1.33089	0.283653
	Rac-2	0.588362	0.416187
	Cdc42-1	-0.440722	0.51585
	Rac-1	0.377548	0.576166
	TC10	0.230513	0.73084
	Cdc42-2	0.186258	0.781425
	Rnd	0.176296	0.794147
	RhoBTB	-0.165065	0.815577
	Mig	-0.12819	0.864946
	Miro	0.0826584	0.912259
	Rho-1	-0.0595556	0.928333
	RhoU	-0.030125	1
Zn7d_DG	RhoU	-0.683302	0.353019
	Miro	0.425719	0.536122
	Rho-2	0.540085	0.662736
	Rho-1	-0.214755	0.743721
	Mig	0.145339	0.838473
	TC10	-0.139486	0.841671
	Cdc42-1	0.124901	0.85875
	RhoBTB	0.0782252	0.909561
	Rac-1	-0.0554856	0.937679
	Cdc42-2	-0.0383409	0.956881
	Rac-2	0.0392717	0.969202
	Rnd	-0.0181673	0.981531
Zn9d_DG	RhoU	-0.862687	0.21955
	Miro	0.809853	0.236789
	Rho-2	1.14834	0.26675
	Rnd	0.524247	0.430247
	TC10	0.267067	0.700085
	RhoBTB	0.192356	0.784209
	Rac-2	0.17658	0.820918
	Cdc42-2	0.127149	0.850347
	Rac-1	-0.12398	0.859496
	Cdc42-1	-0.079924	0.905461
	Rho-1	-0.0437114	0.947462
	Mig	-0.0251963	0.986744
Zn_Cd12h_DG	Rho-2	1.41567	0.23879
	Rac-2	0.726023	0.309392
	Cdc42-1	0.516538	0.447104
	Rac-1	0.469948	0.494637
	Rnd	0.351607	0.600383
	TC10	-0.346592	0.611129
	Cdc42-2	0.226421	0.733946
	Miro	-0.171933	0.810204
	RhoU	-0.203607	0.831006
	Rho-1	-0.0927832	0.888187
	RhoBTB	0.101716	0.890156
	Mig	0.0657536	0.948151
Zn_Cd9d_DG	Rho-2	-1.42856	0.101443
	TC10	-0.36292	0.592684
	RhoU	0.290212	0.701882
	Cdc42-1	0.245169	0.720404
	Rac-2	-0.189701	0.792102
	Miro	0.157942	0.823225
	Cdc42-2	0.120577	0.860437
	Rac-1	0.116651	0.868211
	Rnd	0.0769582	0.91156
	Mig	-0.0639668	0.936218
	Rho-1	-0.0306013	0.963568
	RhoBTB	-0.00741351	1
Cd9d_DG	Cdc42-1	-1.35226	0.0460343
	Cdc42-2	1.18912	0.0777623
	RhoBTB	0.380288	0.58155
	Rho-2	0.50735	0.63922
	TC10	-0.264384	0.694838
	Rac-2	-0.237741	0.734542
	RhoU	0.281662	0.735006
	Mig	-0.177818	0.799106
	Rac-1	-0.146704	0.833
	Miro	0.143805	0.839909
	Rnd	0.0497314	0.943268
	Rho-1	-0.000234966	1
Cu12h_DG	RhoBTB	0.37553	0.592
	TC10	-0.34178	0.612667
	Rac-2	0.294104	0.685548
	Rac-1	0.273924	0.686735
	Miro	-0.209878	0.760057
	Cdc42-2	0.174375	0.795487
	Mig	-0.130164	0.857702
	Cdc42-1	0.107286	0.882616
	Rho-2	0.185052	0.884696
	Rnd	-0.0564016	0.933504
	RhoU	0.0552177	0.963872
	Rho-1	-0.0223248	0.97366
Cu9d_DG	TC10	-0.375309	0.58327
	Cdc42-1	-0.346599	0.609035
	Rnd	0.238462	0.721393
	Mig	-0.216733	0.780003
	Miro	0.147243	0.842625
	Rho-2	0.378592	0.866239
	Rac-2	-0.0921098	0.894964
	RhoBTB	-0.0738397	0.91791
	Rac-1	0.0510257	0.94593
	Cdc42-2	0.0367387	0.959275
	RhoU	-0.0795376	0.961491
	Rho-1	-0.00126485	0.999402
Hg12h_DG	Rho-2	-1.2712	0.115723
	Rac-2	0.675376	0.340934
	RhoU	-0.527001	0.467476
	Miro	0.48665	0.477649
	Rac-1	0.300235	0.660287
	RhoBTB	0.290293	0.671221
	Cdc42-2	0.240463	0.720945
	Rnd	-0.0566399	0.934806
	Rho-1	-0.0425974	0.948883
	Cdc42-1	-0.018647	0.97877
	TC10	0.0197245	0.980201
	Mig	0.00634923	1
Hg9d_DG	Cdc42-1	0.790477	0.246381
	RhoBTB	-0.47814	0.483036
	Rho-1	-0.278339	0.671696
	Rac-2	0.283573	0.69152
	TC10	-0.259454	0.7039
	Miro	0.15479	0.823225
	RhoU	-0.1254	0.865756
	Cdc42-2	-0.113781	0.867135
	Mig	0.111128	0.881677
	Rho-2	0.225872	0.884696
	Rnd	0.0482451	0.94404
	Rac-1	0.0277701	0.972841
Pb12h_DG	Rho-2	1.20114	0.184043
	Rac-2	-0.81696	0.245153
	Cdc42-2	-0.408524	0.5411
	Rac-1	-0.393345	0.565237
	Rnd	-0.258154	0.697403
	Miro	-0.252208	0.711544
	RhoBTB	-0.250756	0.725866
	Cdc42-1	0.237982	0.732094
	Mig	-0.12644	0.870482
	TC10	0.0592699	0.931373
	Rho-1	0.0524963	0.9369
	RhoU	0.007621	1

## Sheet: metal-gill
	gene	logFC	PValue
Pb9d_gills	RhoU	-1.10093	0.126554
	Rho-2	1.35319	0.183672
	Rac-2	-0.556129	0.419342
	Miro	0.52945	0.43966
	Cdc42-1	-0.508965	0.448799
	Mig	0.359455	0.614238
	Rac-1	-0.244095	0.716106
	Rnd	0.209445	0.754336
	RhoBTB	0.178026	0.795277
	Cdc42-2	0.15043	0.822567
	TC10	0.0775195	0.914668
	Rho-1	-0.0385782	0.953756
Zn12h_gills	Rho-2	-1.00449	0.240055
	TC10	-0.729286	0.278785
	Rac-1	0.38267	0.576917
	RhoBTB	0.328537	0.639497
	Rnd	-0.277423	0.676047
	Mig	0.255266	0.729615
	RhoU	-0.210265	0.810446
	Cdc42-2	0.11548	0.863827
	Cdc42-1	-0.109559	0.880678
	Rac-2	-0.0829571	0.924091
	Miro	0.0249677	0.982508
	Rho-1	-0.0052843	0.994391
Zn13d_gills	Rac-2	0.526099	0.455506
	Rnd	0.490636	0.4643
	Rho-2	0.794375	0.514813
	Rho-1	-0.380347	0.562427
	Miro	0.312919	0.644628
	Cdc42-1	-0.264636	0.700051
	RhoU	-0.255425	0.748978
	RhoBTB	-0.112511	0.877382
	TC10	-0.0946978	0.888665
	Rac-1	0.09006	0.898583
	Cdc42-2	-0.0514757	0.941883
	Mig	-0.0399593	0.968372
Zn5d_gills	Rho-2	1.33089	0.283653
	Rac-2	0.588362	0.416187
	Cdc42-1	-0.440722	0.51585
	Rac-1	0.377548	0.576166
	TC10	0.230513	0.73084
	Cdc42-2	0.186258	0.781425
	Rnd	0.176296	0.794147
	RhoBTB	-0.165065	0.815577
	Mig	-0.12819	0.864946
	Miro	0.0826584	0.912259
	Rho-1	-0.0595556	0.928333
	RhoU	-0.030125	1
Zn7d_gills	RhoU	-0.683302	0.353019
	Miro	0.425719	0.536122
	Rho-2	0.540085	0.662736
	Rho-1	-0.214755	0.743721
	Mig	0.145339	0.838473
	TC10	-0.139486	0.841671
	Cdc42-1	0.124901	0.85875
	RhoBTB	0.0782252	0.909561
	Rac-1	-0.0554856	0.937679
	Cdc42-2	-0.0383409	0.956881
	Rac-2	0.0392717	0.969202
	Rnd	-0.0181673	0.981531
Zn9d_gills	RhoU	-0.862687	0.21955
	Miro	0.809853	0.236789
	Rho-2	1.14834	0.26675
	Rnd	0.524247	0.430247
	TC10	0.267067	0.700085
	RhoBTB	0.192356	0.784209
	Rac-2	0.17658	0.820918
	Cdc42-2	0.127149	0.850347
	Rac-1	-0.12398	0.859496
	Cdc42-1	-0.079924	0.905461
	Rho-1	-0.0437114	0.947462
	Mig	-0.0251963	0.986744
Zn_Cd12h_gills	Rho-2	1.41567	0.23879
	Rac-2	0.726023	0.309392
	Cdc42-1	0.516538	0.447104
	Rac-1	0.469948	0.494637
	Rnd	0.351607	0.600383
	TC10	-0.346592	0.611129
	Cdc42-2	0.226421	0.733946
	Miro	-0.171933	0.810204
	RhoU	-0.203607	0.831006
	Rho-1	-0.0927832	0.888187
	RhoBTB	0.101716	0.890156
	Mig	0.0657536	0.948151
Zn_Cd9d_gills	Rho-2	-1.42856	0.101443
	TC10	-0.36292	0.592684
	RhoU	0.290212	0.701882
	Cdc42-1	0.245169	0.720404
	Rac-2	-0.189701	0.792102
	Miro	0.157942	0.823225
	Cdc42-2	0.120577	0.860437
	Rac-1	0.116651	0.868211
	Rnd	0.0769582	0.91156
	Mig	-0.0639668	0.936218
	Rho-1	-0.0306013	0.963568
	RhoBTB	-0.00741351	1
Cd9d_gills	Cdc42-1	-1.35226	0.0460343
	Cdc42-2	1.18912	0.0777623
	RhoBTB	0.380288	0.58155
	Rho-2	0.50735	0.63922
	TC10	-0.264384	0.694838
	Rac-2	-0.237741	0.734542
	RhoU	0.281662	0.735006
	Mig	-0.177818	0.799106
	Rac-1	-0.146704	0.833
	Miro	0.143805	0.839909
	Rnd	0.0497314	0.943268
	Rho-1	-0.000234966	1
Cu12h_gills	RhoBTB	0.37553	0.592
	TC10	-0.34178	0.612667
	Rac-2	0.294104	0.685548
	Rac-1	0.273924	0.686735
	Miro	-0.209878	0.760057
	Cdc42-2	0.174375	0.795487
	Mig	-0.130164	0.857702
	Cdc42-1	0.107286	0.882616
	Rho-2	0.185052	0.884696
	Rnd	-0.0564016	0.933504
	RhoU	0.0552177	0.963872
	Rho-1	-0.0223248	0.97366
Cu9d_gills	TC10	-0.375309	0.58327
	Cdc42-1	-0.346599	0.609035
	Rnd	0.238462	0.721393
	Mig	-0.216733	0.780003
	Miro	0.147243	0.842625
	Rho-2	0.378592	0.866239
	Rac-2	-0.0921098	0.894964
	RhoBTB	-0.0738397	0.91791
	Rac-1	0.0510257	0.94593
	Cdc42-2	0.0367387	0.959275
	RhoU	-0.0795376	0.961491
	Rho-1	-0.00126485	0.999402
Hg12h_gills	Rho-2	-1.2712	0.115723
	Rac-2	0.675376	0.340934
	RhoU	-0.527001	0.467476
	Miro	0.48665	0.477649
	Rac-1	0.300235	0.660287
	RhoBTB	0.290293	0.671221
	Cdc42-2	0.240463	0.720945
	Rnd	-0.0566399	0.934806
	Rho-1	-0.0425974	0.948883
	Cdc42-1	-0.018647	0.97877
	TC10	0.0197245	0.980201
	Mig	0.00634923	1
Hg9d_gills	Cdc42-1	0.790477	0.246381
	RhoBTB	-0.47814	0.483036
	Rho-1	-0.278339	0.671696
	Rac-2	0.283573	0.69152
	TC10	-0.259454	0.7039
	Miro	0.15479	0.823225
	RhoU	-0.1254	0.865756
	Cdc42-2	-0.113781	0.867135
	Mig	0.111128	0.881677
	Rho-2	0.225872	0.884696
	Rnd	0.0482451	0.94404
	Rac-1	0.0277701	0.972841
Pb12h_gills	Rho-2	1.20114	0.184043
	Rac-2	-0.81696	0.245153
	Cdc42-2	-0.408524	0.5411
	Rac-1	-0.393345	0.565237
	Rnd	-0.258154	0.697403
	Miro	-0.252208	0.711544
	RhoBTB	-0.250756	0.725866
	Cdc42-1	0.237982	0.732094
	Mig	-0.12644	0.870482
	TC10	0.0592699	0.931373
	Rho-1	0.0524963	0.9369
	RhoU	0.007621	1
