# Supplementary material for: The Rho GTPase Family Genes in Bivalvia Genomes: Sequence, Evolution and Expression Analysis
Source: PLoS One. 2015 Dec 3;10(12):e0143932. doi: 10.1371/journal.pone.0143932 (PMC4669188; doi:10.1371/journal.pone.0143932)
Supplement: S5 Table — (XLSX) [file pone.0143932.s013.xlsx]

## Sheet: Sheet3
Table S5 Ka/Ks values for bivalve Rho genes.
Gene 1	Gene 2	Ks	Ka	Ka/Ks
CfRhoBTB	PyRhoBTB	0.1596	0.0711	0.445489
CfRhoBTB	CgRhoBTB	1.0461	0.5722	0.546984
PyRhoBTB	CgRhoBTB	1.0317	0.5713	0.553746
CfCdc42	PyCdc42	0.1167	0	0
CfCdc42	CgCdc42-1	2.407	0.0151	0.00627337
CfCdc42	CgCdc42-2	2.0018	0.0151	0.00754321
PyCdc42	CgCdc42-1	1.8084	0.0128	0.00707808
PyCdc42	CgCdc42-2	1.599	0.0128	0.008005
CgCdc42-1	CgCdc42-2	0.0844	0	0
CfMig	PyMig	0.2417	0	0
CfMig	CgMig	n.a.	0.0333	n.a.
PyMig	CgMig	n.a.	0.0322	n.a.
CfMiro	PyMiro	0.2611	0.0063	0.0241287
CfMiro	CgMiro	2.4332	0.1607	0.0660447
PyMiro	CgMiro	n.a.	0.1582	n.a.
CfRac	PyRac	0	0.0754	n.a.
CfRac	CgRac-1	0.1552	0.3322	2.14046
CfRac	CgRac-2	0.1801	0.3949	2.19267
PyRac	CgRac-1	0.1579	0.3492	2.21153
PyRac	CgRac-2	0.1923	0.4097	2.13053
CgRac-1	CgRac-2	0.0259	0.0635	2.45174
CfRho	PyRho	1.225	0.1057	0.0862857
CfRho	CgRho-1	n.a.	0.0896	n.a.
CfRho	CgRho-2	1.4218	0.2429	0.17084
PyRho	CgRho-1	n.a.	0.0709	n.a.
PyRho	CgRho-2	1.3718	0.2204	0.160665
CgRho-1	CgRho-2	1.5341	0.2285	0.148947
CfRhoU	PyRhoU	0.3561	0.0094	0.0263971
CfRhoU	CgRhoU	n.a.	0.1811	n.a.
PyRhoU	CgRhoU	n.a.	0.1823	n.a.
CfRnd	PyRnd	0.2477	0.0262	0.105773
CfRnd	CgRnd	0.8199	0.3133	0.38212
PyRnd	CgRnd	0.8835	0.3153	0.356876
CfTc10	PyTc10	0.4316	0.0264	0.0611677
CfTc10	CgTc10	n.a.	0.1914	n.a.
PyTc10	CgTc10	n.a.	0.205	n.a.
