# Supplementary material for: The Rho GTPase Family Genes in Bivalvia Genomes: Sequence, Evolution and Expression Analysis
Source: PLoS One. 2015 Dec 3;10(12):e0143932. doi: 10.1371/journal.pone.0143932 (PMC4669188; doi:10.1371/journal.pone.0143932)
Supplement: S6 Table — (XLSX) [file pone.0143932.s014.xlsx]

## Sheet: Sheet1
Table S6 Primers used for RT-PCR in this study.
Name	Sequence(5’-3’)	orientation	Product
			length(bp)
PyRac-s	TGAAAATGTGCGAGCAAAGTGGT	Sence	105
PyRac-a	GTCTCCTTATCTTCCCTCAAGTCA	Antisence
PyCdc42-s	TGGACAAGAGGATTACGACAGAC	Sence	119
PyCdc42-a	GAACCCACTTTTCTTTCACATTTT	Antisence
PyRho-s	AAAATGGACACCTGAAGTGAAG	Sence	140
PyRho-a	CATCCTCTACTTTGACTGGTTC	Antisence
Heli-s	CCAGGAGCAGAGGGAGTTCG	Sence	186
Heli-a	GTCTTACCAGCCCGTCCAGTTC	Antisence
